# Supplementary material for: Ultra-Low-Bubble-Density Quartz Glass Enabled by Stepwise Calcination of High-Purity Synthetic Quartz Powder
Source: Nanomaterials (Basel). 2026 Jul 12;16(14):856. doi: 10.3390/nano16140856 (PMC13416376; doi:10.3390/nano16140856)
Supplement: Supplementary file 1 [file nanomaterials-16-00856-s001.zip]

Archive with 1 entries (1 files):
- nanomaterials-4383234-supplementary.pdf
